# Supplementary material for: Detection of IFNγ-Secreting CD4+ and CD8+ Memory T Cells in COVID-19 Convalescents after Stimulation of Peripheral Blood Mononuclear Cells with Live SARS-CoV-2
Source: Viruses. 2021 Jul 29;13(8):1490. doi: 10.3390/v13081490 (PMC8402842; doi:10.3390/v13081490)
Supplement: Supplementary file 1 [file viruses-13-01490-s001.zip]

Archive with 1 entries (1 files):
- viruses-1301097-supplementary.pdf
